# Supplementary material for: Comparative Phylogeography of Ethiopian anurans: impact of the Great Rift Valley and Pleistocene climate change
Source: BMC Evol Biol. 2016 Oct 10;16:206. doi: 10.1186/s12862-016-0774-1 (PMC5057412; doi:10.1186/s12862-016-0774-1)
Supplement: Additional file 1: Table S1. — Samples used in this study, including collecting localities and GenBank accession numbers. (XLSX 51 kb) [file 12862_2016_774_MOESM1_ESM.xlsx]

## Sheet: Amietia sp
Amietia sp. samples used in this study and their geographic location. The sample numbers start with the initials of the collector (Xenia Freilich) followed by the individual number and the year the sample was collected (11=2011; 13=2013)
Species	sample number	ND2	RAG-1	BDNF	Tyr	GPS coordinates	Elevation (m)	Localities
Amietia sp.	XF621_13	KX225552	KX225582	KX225517	KX225614	N7°2.0953' E39°9.5081'	2371	Dodola - Asela road
Amietia sp.	XF622_13	KX225553	KX225583	KX225518	KX225607	N7°2.0953' E39°9.5081'	2371	Dodola - Asela road
Amietia sp.	XF623_13	KX225554	KX225584	KX225519	KX225615	N7°2.0953' E39°9.5081'	2371	Dodola - Asela road
Amietia sp.	XF624_13	KX225555	KX225585	KX225520	KX225616	N7°2.0953' E39°9.5081'	2371	Dodola - Asela road
Amietia sp.	XF625_13	KX225556		KX225521	KX225617	N7°2.0953' E39°9.5081'	2371	Dodola - Asela road
Amietia sp.	XF629_13	KX225557	KX225589	KX225522	KX225618	N7°2.0953' E39°9.5081'	2371	Dodola - Asela road
Amietia sp.	XF477_13	KX225546	KX225577	KX225511	KX225608	N7°1.3662' E38°52.2390'	2545	20 km West of Dodola
Amietia sp.	XF478_13	KX225547	KX225578	KX225512	KX225609	N7°1.3662' E38°52.2390'	2545	20 km West of Dodola
Amietia sp.	XF479_13	KX225548	KX225579	KX225513	KX225610	N7°1.3662' E38°52.2390'	2545	20 km West of Dodola
Amietia sp.	XF481_13	KX225549		KX225514	KX225611	N7°1.3662' E38°52.2390'	2545	20 km West of Dodola
Amietia sp.	XF503_13	KX225550	KX225580	KX225515	KX225612	N7°5.2531' E38°45.8281'	2645	30 km West of Dodola
Amietia sp.	XF504_13	KX225551	KX225581	KX225516	KX225613	N7°5.2531' E38°45.8281'	2645	30 km West of Dodola
Amietia sp.	XF170_11	KX225539	KX225570	KX225510	KX225606	N10°21.2362' E37°42.7307'	2414	Vicinity of Debre Markos
Amietia sp.	XF685_13	KX225558	KX225586	KX225523	KX225619	N10°51.8398' E36°57.7878'	2463	Vicinity of Kosober
Amietia sp.	XF686_13	KX225559		KX225524	KX225620	N10°51.8398' E36°57.7878'	2463	Vicinity of Kosober
Amietia sp.	XF687_13	KX225560	KX225590	KX225525	KX225621	N10°51.8398' E36°57.7878'	2463	Vicinity of Kosober
Amietia sp.	XF688_13	KX225561	KX225587	KX225526	KX225622	N10°51.8398' E36°57.7878'	2463	Vicinity of Kosober
Amietia sp.	XF689_13	KX225562	KX225591	KX225527	KX225623	N11°0.6883' E36°55.1133'	2463	Vicinity of Kosober
Amietia sp.	XF192_13	KX225540	KX225571	KX225504	KX225600	N9°4.3727' E38°30.7210'	2387	Addis Ababa - Ambo road
Amietia sp.	XF194_13	KX225541	KX225572	KX225505	KX225601	N9°4.3727' E38°30.7210'	2387	Addis Ababa - Ambo road
Amietia sp.	XF62_11	KX225530				N9°4.3038' E38°37.3914'	2563	Addis Ababa - Ambo road
Amietia sp.	XF67_11	KX225531	KX225564	KX225497	KX225593	N9°4.3038' E38°37.3914'	2563	Addis Ababa - Ambo road
Amietia sp.	XF68_11	KX225532	KX225588	KX225498	KX225594	N9°4.3038' E38°37.3914'	2563	Addis Ababa - Ambo road
Amietia sp.	XF74_11	KX225533	KX225565	KX225499	KX225595	N9°4.3038' E38°37.3914'	2563	Addis Ababa - Ambo road
Amietia sp.	XF80_11	KX225534	KX225566	KX225500	KX225596	N9°4.3038' E38°37.3914'	2563	Addis Ababa - Ambo road
Amietia sp.	XF81_11	KX225535				N9°4.3038' E38°37.3914'	2563	Addis Ababa - Ambo road
Amietia sp.	XF125_11	KX225537	KX225568	KX225502	KX225598	N9°14.9732' E38°45.6741'	2575	Vicinity of Chancho
Amietia sp.	XF126_11	KX225538	KX225569	KX225503	KX225599	N9°14.9732' E38°45.6741'	2575	Vicinity of Chancho
Amietia sp.	XF29_13	KX225528				N9°25.7964' E38°32.4826'	2364	Vicinity of Chancho
Amietia sp.	XF35_13	KX225529	KX225563	KX225496	KX225592	N9°25.7964' E38°32.4826'	2364	Vicinity of Chancho
Amietia sp.	XF90_11	KX225536	KX225567	KX225501	KX225597	N9°20.1414' E38°42.9755'	2517	North of Addis Ababa
Amietia sp.	XF287_11	KX225544	KX225575	KX225508	KX225604	N9°40.5198' E39°34.5870'	2808	Debre Birhan
Amietia sp.	XF288_11	KX225545	KX225576	KX225509	KX225605	N9°40.5198' E39°34.5870'	2808	Debre Birhan
Amietia sp.	XF213_13	KX225542	KX225573	KX225506	KX225602	N8°38.7922' E38°1.4480'	2370	40 km SW of Addis Ababa
Amietia sp.	XF214_13	KX225543	KX225574	KX225507	KX225603	N8°38.7922' E38°1.4480'	2370	40 km SW of Addis Ababa

## Sheet: T kachowskii
Tomopterna kachowskii samples used in this study and their geographic location.The sample numbers start with the initials of the collector (Xenia Freilich) followed by the individual number and the year the sample was collected (10=2010; 11=2011; 13=2013)
Species	sample number	COI	RAG-1	NCX1	BDNF	SLC8A3	GPS coordinates	Elevation (m)	Localities
Tomopterna kachowskii	XF928_11	KX226206	KX226253	KX226213	KX226162	KX226289	N7°8.4271' E39°54.9541'	2584	10 km from Dinsho
Tomopterna kachowskii	XF1_13	KX226175	KX226256	KX226222	KX226150	KX226287	N8°3.7648' E39°12.9348'	2247	North of Asela
Tomopterna kachowskii	XF2_13	KX226176	KX226275	KX226214	KX226163	KX226317	N8°3.7648' E39°12.9348'	2247	North of Asela
Tomopterna kachowskii	XF549_11	KX226202	KX226269	KX226216	KX226148	KX226307	N9°11.6386' E41°64.375'	1783	Vicinity of Haramaya
Tomopterna kachowskii	XF550_11	KX226203	KX226266	KX226210	KX226146	KX226295	N9°11.6386' E41°64.375'	1783	Vicinity of Haramaya
Tomopterna kachowskii	XF49_11	KX226179	KX226249	KX226234	KX226159	KX226316	N9°11.6386' E41°64.375'	1783	Vicinity of Haramaya
Tomopterna kachowskii	XF50_11	KX226180	KX226272	KX226218	KX226161	KX226306	N9°11.6386' E41°64.375'	1783	Vicinity of Haramaya
Tomopterna kachowskii	XF51_11	KX226181		KX226246	KX226165	KX226292	N9°11.6386' E41°64.375'	1783	Vicinity of Haramaya
Tomopterna kachowskii	XF526_11	KX226200		KX226233	KX226137	KX226310	N9°26.2717' E41°47.6559'	1951	South of Dire Dawa
Tomopterna kachowskii	XF527_11	KX226201	KX226252	KX226228	KX226139	KX226303	N9°26.2717' E41°47.6559'	1951	South of Dire Dawa
Tomopterna kachowskii	XF516_11		KX226258	KX226223	KX226149	KX226302	N9°23.6108' E41°34.2741'	2101	South of Dire Dawa
Tomopterna kachowskii	XF518_11	KX226199	KX226259	KX226212	KX226142	KX226298	N9°23.6108' E41°34.2741'	2101	South of Dire Dawa
Tomopterna kachowskii	XF4_11	KX226173	KX226265	KX226227	KX226156	KX226315	N9°2.7271' E40°54.6603'	2282	Vicinity of Asebe Teferi
Tomopterna kachowskii	XF5_11	KX226177	KX226261	KX226245	KX226160	KX226296	N9°2.7271' E40°54.6603'	2282	Vicinity of Asebe Teferi
Tomopterna kachowskii	XF36_11	KX226174					N9°2.7271' E40°54.6603'	2282	Vicinity of Asebe Teferi
Tomopterna kachowskii	XF42_11	KX226178	KX226282	KX226244	KX226164	KX226309	N9°2.7271' E40°54.6603'	2282	Vicinity of Asebe Teferi
Tomopterna kachowskii	XF333_11	KX226194	KX226270	KX226226	KX226145	KX226301	N10°41.8595' E39°53.5386'	1418	Vicinity of Debre Sina
Tomopterna kachowskii	XF334_11	KX226195	KX226257	KX226236	KX226140	KX226288	N10°41.8595' E39°53.5386'	1418	Vicinity of Debre Sina
Tomopterna kachowskii	XF335_11	KX226196	KX226248	KX226224	KX226138	KX226313	N10°41.8595' E39°53.5386'	1418	Vicinity of Debre Sina
Tomopterna kachowskii	XF348_11	KX226197		KX226242	KX226171	KX226290	N10°41.8595' E39°53.5386'	1418	Vicinity of Debre Sina
Tomopterna kachowskii	XF179_13	KX226182	KX226247	KX226231	KX226166	KX226293	N7°28.2711' E37°50.7042'	2189	Vicinity of Hosana
Tomopterna kachowskii	XF180_13	KX226183	KX226251	KX226237	KX226167	KX226285	N7°28.2711' E37°50.7042'	2189	Vicinity of Hosana
Tomopterna kachowskii	XF181_13	KX226184	KX226274			KX226312	N7°28.2711' E37°50.7042'	2189	Vicinity of Hosana
Tomopterna kachowskii	XF201_11	KX226186	KX226271	KX226221	KX226152	KX226283	N8°51.9585' E38°47.4199'	2058	Akaki
Tomopterna kachowskii	XF35_10	KX226207	KX226263	KX226229	KX226154	KX226291	N8°50.5856' E38°46.8424'	2058	Akaki
Tomopterna kachowskii	XF36_10	KX226208	KX226260	KX226219	KX226155	KX226318	N8°50.5856' E38°46.8424'	2058	Akaki
Tomopterna kachowskii	XF273_11	KX226187	KX226262	KX226235	KX226153	KX226304	N9°35.0046' E39°44.3387'	2696	Vicinity of Ankober
Tomopterna kachowskii	XF274_11	KX226188	KX226264	KX226238	KX226143	KX226321	N9°35.0046' E39°44.3387'	2696	Vicinity of Ankober
Tomopterna kachowskii	XF277_11	KX226189	KX226276	KX226239	KX226168	KX226311	N9°35.0046' E39°44.3387'	2696	Vicinity of Ankober
Tomopterna kachowskii	XF278_11	KX226190	KX226277		KX226169	KX226314	N9°35.0046' E39°44.3387'	2696	Vicinity of Ankober
Tomopterna kachowskii	XF279_11	KX226191	KX226278	KX226217		KX226300	N9°35.0046' E39°44.3387'	2696	Vicinity of Ankober
Tomopterna kachowskii	XF281_11	KX226192	KX226279	KX226240		KX226299	N9°35.0046' E39°44.3387'	2696	Vicinity of Ankober
Tomopterna kachowskii	XF282_11	KX226193	KX226280	KX226241	KX226170	KX226308	N9°35.0046' E39°44.3387'	2696	Vicinity of Ankober
Tomopterna kachowskii	XF600_11	KX226205	KX226250	KX226230	KX226144	KX226297	N6°55.3867' E36°28.2329'	1942	Jimma - Sodo road
Tomopterna kachowskii	XF564_11		KX226254	KX226215	KX226141	KX226320	N8°56.2327' E38°44.1855'	2202	Addis Ababa
Tomopterna kachowskii	XF566_11	KX226204	KX226268	KX226220	KX226147	KX226305	N8°56.2327' E38°44.1855'	2202	Addis Ababa
Tomopterna kachowskii	XF197_11	KX226185	KX226255	KX226211	KX226151	KX226286	N8°52.6927' E38° 47.1347'	2058	Akaki
Tomopterna kachowskii	XF40_10		KX226273	KX226225	KX226157	KX226294	N9°10.3057' E38°45.3360'	2364	North of Addis Ababa
Tomopterna kachowskii	XF41_10	KX226209	KX226267	KX226232	KX226158	KX226319	N9°10.3057' E38°45.3360'	2364	North of Addis Ababa
Tomopterna kachowskii	XF403_11	KX226198	KX226281	KX226243	KX226172	KX226284	N8°15.1226' E37°36.0701'	1366	Welkite

## Sheet: L gramineus
Leptopelis gramineus samples used in this study and their geographic location. The sample numbers start with the initials of the collector (Xenia Freilich) followed by the individual number and the year the sample was collected (11=2011; 13=2013)
Species	Sample number	COI	RAG-1	NCX1	BDNF	Tyr	RAG-2	GPS coordinates	Elevation (m)	Localities
Leptopelis gramineus	XF784_11	KX225674	KX225723	KX225715	KX225630	KX225807	KX225755	N5°48.1639' E38°16.2302'	2322	15 km North of Gerba
Leptopelis gramineus	XF69_13		KX225730	KX225704	KX225645	KX225788	KX225780	N6° 42.9208' E39°43.4484'	2410	Harenna forest, near Kasha campsite
Leptopelis gramineus	XF70_13	KX225662	KX225740	KX225698	KX225627	KX225812	KX225779	N6° 42.9208' E39°43.4484'	2410	Harenna forest, near Kasha campsite
Leptopelis gramineus	XF71_13		KX225729	KX225705	KX225646	KX225789	KX225778	N6° 42.9208' E39°43.4484'	2410	Harenna forest, near Kasha campsite
Leptopelis gramineus	XF76_13			KX225706	KX225647	KX225790	KX225777	N6° 42.9208' E39°43.4484'	2410	Harenna forest, near Kasha campsite
Leptopelis gramineus	XF79_13		KX225741	KX225707	KX225648	KX225791	KX225776	N6° 43.2744' E39°43.2072'	2410	Harenna forest, near Kasha campsite
Leptopelis gramineus	XF90_13	KX225658	KX225735	KX225696	KX225649	KX225792	KX225775	N6° 43.2744' E39°43.2072'	2410	Harenna forest, near Kasha campsite
Leptopelis gramineus	XF91_13		KX225725	KX225708	KX225650	KX225793	KX225774	N6° 43.2744' E39°43.2072'	2410	Harenna forest, near Kasha campsite
Leptopelis gramineus	XF92_13		KX225736	KX225709	KX225651	KX225794	KX225773	N6° 43.2744' E39°43.2072'	2410	Harenna forest, near Kasha campsite
Leptopelis gramineus	XF610_13	KX225682	KX225738	KX225714	KX225641	KX225806	KX225756	N6°0.2981' E38°52.1391'	2146	Vicinity of Kibre Mengist
Leptopelis gramineus	XF575_13	KX225666	KX225732		KX225657		KX225758	N6°3.1955 ' E38°48.6930'	2194	Vicinity of Kibre Mengist
Leptopelis gramineus	XF577_13	KX225671	KX225727	KX225688	KX225624	KX225805	KX225757	N6°3.1955 ' E38°48.6930'	2194	Vicinity of Kibre Mengist
Leptopelis gramineus	XF3_13	KX225665	KX225719	KX225692	KX225633	KX225785	KX225784	N7°51.9610' E39°7.8208'	2562	Vicinity of Assala
Leptopelis gramineus	XF4_13	KX225670	KX225717	KX225697	KX225635		KX225783	N7°51.9610' E39°7.8208'	2562	Vicinity of Assala
Leptopelis gramineus	XF5_13	KX225675	KX225718	KX225699	KX225637	KX225786	KX225782	N7°51.9610' E39°7.8208'	2562	Vicinity of Assala
Leptopelis gramineus	XF63_13	KX225676	KX225728	KX225686	KX225638	KX225787	KX225781	N7°6.7597' E39°45.8003'	3071	Dinsho
Leptopelis gramineus	XF903_11	KX225664	KX225724	KX225701	KX225640	KX225811	KX225751	N7°0.7554' E39°24.6265'	2410	15 km East of Dodola
Leptopelis gramineus	XF847_11	KX225668	KX225716	KX225691	KX225644	KX225809	KX225753	N7°1.3559' E38°52.2776'	2601	15 km West of Dodola
Leptopelis gramineus	XF828_11		KX225737		KX225643	KX225808	KX225754	N7°3.0150' E38°49.0367'	2642	30 km West of Dodola
Leptopelis gramineus	XF461_13	KX225679	KX225721	KX225689	KX225632	KX225801	KX225765	N7°4.6988' E38°46.5977'	2660	15 km East of Shashemene
Leptopelis gramineus	XF462_13	KX225672	KX225726	KX225684	KX225625	KX225802	KX225764	N7°4.6988' E38°46.5977'	2660	15 km East of Shashemene
Leptopelis gramineus	XF463_13		KX225720	KX225712	KX225653	KX225814	KX225762	N7°4.6988' E38°46.5977'	2660	15 km East of Shashemene
Leptopelis gramineus	XF464_13	KX225680	KX225739	KX225710	KX225655		KX225760	N7°4.6988' E38°46.5977'	2660	15 km East of Shashemene
Leptopelis gramineus	XF465_13	KX225681	KX225731	KX225703	KX225656		KX225759	N7°4.6988' E38°46.5977'	2660	15 km East of Shashemene
Leptopelis gramineus	XF870_11		KX225722	KX225693	KX225628	KX225810	KX225752	N7°1.4045' E38°53.3662'	2572	West of Dodola
Leptopelis gramineus	XF463_11	KX225673	KX225742	KX225713	KX225652	KX225803	KX225763	N7°32.3979' E36°34.3775'	2107	30 km SW of Jimma
Leptopelis gramineus	XF464_11	KX225663	KX225750	KX225711	KX225654	KX225804	KX225761	N7°32.3979' E36°34.3775'	2107	30 km SW of Jimma
Leptopelis gramineus	XF236_11	KX225660	KX225746	KX225685	KX225634	KX225797	KX225770	N9°28.5252' E39° 24.2726'	2808	North East of Addis Ababa
Leptopelis gramineus	XF130_11	KX225677	KX225749	KX225694	KX225636	KX225795	KX225772	N9°33.8174' E38° 52.0579'	2639	North of Addis Ababa
Leptopelis gramineus	XF131_11	KX225678	KX225744	KX225690	KX225626	KX225796	KX225771	N9°33.8174' E38° 52.0579'	2639	North of Addis Ababa
Leptopelis gramineus	XF267_11	KX225669	KX225745	KX225700	KX225642	KX225798	KX225769	N9°35.0046' E39°44.3387'	2696	Ankober
Leptopelis gramineus	XF268_11	KX225661	KX225748	KX225683	KX225629	KX225799	KX225768	N9°35.0046' E39°44.3387'	2696	Ankober
Leptopelis gramineus	XF330_11	KX225667	KX225747	KX225702	KX225631	KX225800	KX225767	N9°50.9398' E39°45.4200'	2767	Debre Sina
Leptopelis gramineus	XF331_11	KX225659	KX225743	KX225687	KX225639	KX225813	KX225766	N9°50.9398' E39°45.4200'	2767	Debre Sina

## Sheet: P cooperi
Ptychadena cooperi samples used in this study and their geographic location. The accession numbers in grey are from Freilich et al. (2014). The sample numbers start with the initials of the collector (Xenia Freilich) followed by the individual number and the year the sample was collected (11=2011; 13=2013)
Species	Sample number	COI	CXCR4	NCX1	RAG-1	Tyr	GPS coordinates	Elevation (m)	Localities
Ptychadena cooperi	XF381_11		KF379986	KF379769	KF380594	KF380164	N10°24.0263' E39°39.1107'	3087	North of Debre Sina
Ptychadena cooperi	XF884_11		KX225845	KX225947	KX226046	KF380258	N6°59.7942' E39°17.7658'	2399	On road from Dodola to Dinsho
Ptychadena cooperi	XF885_11	KF380470	KF380077			KF380259	N6°59.7942' E39°17.7658'	2399	On road from Dodola to Dinsho
Ptychadena cooperi	XF886_11	KF380516	KF380078	KX225948	KX226067	KF380260	N6°59.7942' E39°17.7658'	2399	On road from Dodola to Dinsho
Ptychadena cooperi	XF892_11	KF380469	KF380079	KF379770	KX226068	KF380261	N6°59.7942' E39°17.7658'	2399	On road from Dodola to Dinsho
Ptychadena cooperi	XF615_13				KX226037		N7°2.8306' E39°9.8018'	2373	On road from Dodola to Asela
Ptychadena cooperi	XF935_11	KF380468	KF380096	KX225951		KF380279	N7°21.6832' E39°15.5177'	2388	50 km from Dodola, on road to Asela
Ptychadena cooperi	XF936_11	KF380532	KX225844	KX225956		KX226113	N7°21.6832' E39°15.5177'	2388	50 km from Dodola, on road to Asela
Ptychadena cooperi	XF937_11	KF380518	KF380097	KF379772	KX226047	KX226114	N7°21.6832' E39°15.5177'	2388	50 km from Dodola, on road to Asela
Ptychadena cooperi	XF14_13		KX225839				N7°41.7340' E39°17.9568'	2777	4 km East of Tijo
Ptychadena cooperi	XF872_11	KF380514	KF380069	KX225957	KX226043	KX226112	N7°5.7521' E38°57.0436'	2563	West of Dodola, on road to Sheshemene
Ptychadena cooperi	XF918_11	KX225835	KF380081	KF379771	KF380595	KF380263	N7°6.6736' E39°44.5788'	3024	Near Dinsho
Ptychadena cooperi	XF919_11		KF380082			KF380264	N7°6.6736' E39°44.5788'	3024	Near Dinsho
Ptychadena cooperi	XF920_11	KX225836	KF380083	KX225949		KF380265	N7°6.6736' E39°44.5788'	3024	Near Dinsho
Ptychadena cooperi	XF921_11	KX225837	KF380084	KX225950		KF380266	N7°6.6736' E39°44.5788'	3024	Near Dinsho
Ptychadena cooperi	XF231_11	KF380527	KF379944	KX225954	KX226001	KX226120	N9° 28.5252' E39° 24.2726'	2808	North east of Addis Ababa
Ptychadena cooperi	XF232_11		KF379945	KX225923	KF380587	KF380130	N9° 28.5252' E39° 24.2726'	2808	North east of Addis Ababa
Ptychadena cooperi	XF233_11	KF380535	KF379946	KX225924	KX226002	KX226121	N9° 28.5252' E39° 24.2726'	2808	North east of Addis Ababa
Ptychadena cooperi	XF237_11	KF380520	KF379947	KX225925	KX226003	KX226122	N9° 33.8990' E39° 28.8398'	2772	Town of Chacha
Ptychadena cooperi	XF269_11		KF379959	KX225926	KF380588	KF380141	N9° 39.0094' E39° 37.5138'	3038	10 km from Debre Birhan
Ptychadena cooperi	XF301_11	KF380523				KX226124	N9° 39.0261' E39° 37.4229'	3045	On road from Ankober to Debre Birhan
Ptychadena cooperi	XF303_11		KX225880	KX225929	KF380590	KX226125	N9° 39.0261' E39° 37.4229'	3045	On road from Ankober to Debre Birhan
Ptychadena cooperi	XF304_11		KF379967	KX225930	KX226014	KX226126	N9° 39.0261' E39° 37.4229'	3045	On road from Ankober to Debre Birhan
Ptychadena cooperi	XF305_11	KX225825	KF379968	KX225931	KF380591	KX226127	N9° 39.0261' E39° 37.4229'	3045	On road from Ankober to Debre Birhan
Ptychadena cooperi	XF306_11	KX225826	KF379969	KX225961	KF380592	KX226128	N9° 39.0261' E39° 37.4229'	3045	On road from Ankober to Debre Birhan
Ptychadena cooperi	XF307_11	KX225827	KF379970	KX225932	KX226015	KF380149	N9° 39.0261' E39° 37.4229'	3045	On road from Ankober to Debre Birhan
Ptychadena cooperi	XF310_11		KF379971	KX225960	KX226016	KX226130	N9° 39.0261' E39° 37.4229'	3045	On road from Ankober to Debre Birhan
Ptychadena cooperi	XF313_11	KX225828	KF379972	KX225959	KF380593	KF380150	N9° 39.0261' E39° 37.4229'	3045	On road from Ankober to Debre Birhan
Ptychadena cooperi	XF298_11		KX225843	KX225928	KX226012	KX226123	N9° 40.5198' E39° 34.5870'	2809	Near Ankober Lodge
Ptychadena cooperi	XF299_11		KF379965	KX225955	KF380589	KF380147	N9° 40.5198' E39° 34.5870'	2809	Near Ankober Lodge
Ptychadena cooperi	XF300_11		KF379966	KF379768	KX226013	KF380148	N9° 40.5198' E39° 34.5870'	2809	Near Ankober Lodge
Ptychadena cooperi	XF222_11	KF380549	KF379940	KX225920	KF380585	KX226117	N9° 5.8765' E38° 57.5962'	2482	28 km North of Addis Ababa
Ptychadena cooperi	XF223_11		KF379941	KX225921	KX226052	KX226134	N9° 5.8765' E38° 57.5962'	2482	28 km North of Addis Ababa
Ptychadena cooperi	XF224_11	KF380521	KF379942	KX225922	KX226000	KX226118	N9° 5.8765' E38° 57.5962'	2482	28 km North of Addis Ababa
Ptychadena cooperi	XF225_11	KF380531	KF379943	KF379767	KF380586	KX226119	N9° 7.6190' E38° 59.8490'	2514	28 km North of Addis Ababa
Ptychadena cooperi	XF100_11	KF380533	KF379908	KF379766	KF380579	KF380105	N9°29.8647' E38°52.4750'	2636	South of Mukotori, 70 km NorthWest of Addis Ababa
Ptychadena cooperi	XF103_11	KF380471	KF379909	KX225911	KF380580	KX226078	N9°29.8647' E38°52.4750'	2636	South of Mukotori, 70 km NorthWest of Addis Ababa
Ptychadena cooperi	XF106_11		KF379910	KX225912	KF380581		N9°29.8647' E38°52.4750'	2636	South of Mukotori, 70 km NorthWest of Addis Ababa
Ptychadena cooperi	XF111_11		KX225841	KX225913	KF380582	KX226079	N9°29.8647' E38°52.4750'	2636	South of Mukotori, 70 km NorthWest of Addis Ababa
Ptychadena cooperi	XF112_11	KF380505	KF379911	KX225914	KF380583	KF380106	N9°29.8647' E38°52.4750'	2636	South of Mukotori, 70 km NorthWest of Addis Ababa
Ptychadena cooperi	XF113_11		KF379912	KX225915	KF380584	KX226115	N9°29.8647' E38°52.4750'	2636	South of Mukotori, 70 km NorthWest of Addis Ababa
Ptychadena cooperi	XF123_11	KF380534	KX225842	KX225916	KX225983	KX226116	N9°29.8647' E38°52.4750'	2636	South of Mukotori, 70 km NorthWest of Addis Ababa
Ptychadena cooperi	XF97_11		KX225838	KF379773	KF380596	KF380287	N9°29.8647' E38°52.4750'	2636	South of Mukotori, 70 km NorthWest of Addis Ababa
Ptychadena cooperi	XF98_11		KF380104	KX225909	KX225982	KF380288	N9°29.8647' E38°52.4750'	2636	South of Mukotori, 70 km NorthWest of Addis Ababa
Ptychadena cooperi	XF99_11		KX225840	KX225910	KF380597	KX226077	N9°29.8647' E38°52.4750'	2636	South of Mukotori, 70 km NorthWest of Addis Ababa

## Sheet: P erlangeri
Ptychadena erlangeri samples used in this study and their geographic location. The accession numbers in grey are from Freilich et al. (2014). The sample numbers start with the initials of the collector (Xenia Freilich) followed by the individual number and the year the sample was collected (11=2011; 13=2013)
Species	Sample number	COI	CXCR4	NCX1	RAG-1	Tyr	GPS coordinates	Elevation (m)	Localities
Ptychadena erlangeri	XF780_11	KF380773	KX225858	KX225945		KF380226	N5°48.1639' E38°16.2302'	2323	15 km North of Gerba
Ptychadena erlangeri	XF601_11	KF380567	KF380039	KX225940	KF380612	KF380215	N6° 55.3867' E36°28.2329'	1942	On road from Jimma to Sodo
Ptychadena erlangeri	XF606_11		KF380040	KF379783	KX226066	KF380216	N6° 55.3867' E36°28.2329'	1942	On road from Jimma to Sodo
Ptychadena erlangeri	XF607_11	KX225832	KX225877		KX226035	KX226109	N6° 55.3867' E36°28.2329'	1942	On road from Jimma to Sodo
Ptychadena erlangeri	XF608_11	KX225833		KX225941	KX226056	KX226110	N6° 55.3867' E36°28.2329'	1942	On road from Jimma to Sodo
Ptychadena erlangeri	XF648_11	KF380562	KX225879	KF379787	KF380617	KF380225	N6° 55.3867' E36°28.2329'	1942	On road from Jimma to Sodo
Ptychadena erlangeri	XF151_13		KX225855	KX225917	KX225986	KX226133	N6°14.4260' E37°34.3672'	2695	Near Dorze Village, Chencha
Ptychadena erlangeri	XF611_11	KF380568	KX225871	KX225942	KF380613	KF380217	N7° 0.7613' E37°16.9372'	2115	On road from Jimma to Sodo
Ptychadena erlangeri	XF612_11	KX225834	KX225878	KX225943	KX226036	KX226111	N7° 0.7613' E37°16.9372'	2115	On road from Jimma to Sodo
Ptychadena erlangeri	XF613_11	KF380475	KX225872	KX225944		KF380218	N7° 0.7613' E37°16.9372'	2115	On road from Jimma to Sodo
Ptychadena erlangeri	XF614_11	KF380494	KF380041	KF379784	KF380614	KF380219	N7° 0.7613' E37°16.9372'	2115	On road from Jimma to Sodo
Ptychadena erlangeri	XF615_11	KF380569	KF380042	KF379785	KX226038	KF380220	N7° 0.7613' E37°16.9372'	2115	On road from Jimma to Sodo
Ptychadena erlangeri	XF617_11	KF380561	KX225870		KX226039	KF380221	N7° 0.7613' E37°16.9372'	2115	On road from Jimma to Sodo
Ptychadena erlangeri	XF619_11	KF380499	KX225873		KF380615	KF380222	N7° 0.7613' E37°16.9372'	2115	On road from Jimma to Sodo
Ptychadena erlangeri	XF39_13	KX225815	KX225850	KX225901	KX226059	KX226069	N7° 04.5819' E38°38.2225'	2005	Near Wondo Genet
Ptychadena erlangeri	XF52_13	KX225816	KX225851	KX225902	KX225975	KX226070	N7° 04.5819' E38°38.2225'	2005	Near Wondo Genet
Ptychadena erlangeri	XF53_13		KX225852	KX225903	KX226060	KX226071	N7° 04.5819' E38°38.2225'	2005	Near Wondo Genet
Ptychadena erlangeri	XF55_13	KX225817	KX225853	KX225904	KX226061	KX226072	N7° 04.5819' E38°38.2225'	2005	Near Wondo Genet
Ptychadena erlangeri	XF56_13	KX225818	KX225854	KX225905	KX226062	KX226073	N7° 04.5819' E38°38.2225'	2005	Near Wondo Genet
Ptychadena erlangeri	XF58_13	KX225819	KX225856	KX225906	KX225976	KX226074	N7° 04.5819' E38°38.2225'	2005	Near Wondo Genet
Ptychadena erlangeri	XF59_13	KX225820	KX225857	KX225907	KX225977	KX226075	N7° 04.5819' E38°38.2225'	2005	Near Wondo Genet
Ptychadena erlangeri	XF60_13	KX225821	KX225859	KX225908	KX225978	KX226076	N7° 04.5819' E38°38.2225'	2005	Near Wondo Genet
Ptychadena erlangeri	XF578_11	KF380724	KX225875	KX225936	KF380603	KF380202	N7° 17.0010' E36°13.8647'	1697	Near Bonga
Ptychadena erlangeri	XF579_11	KF380570	KX225876	KF379778	KF380604	KX226107	N7° 17.0010' E36°13.8647'	1697	Near Bonga
Ptychadena erlangeri	XF580_11	KF380488	KF380026	KF379779	KF380605	KX226108	N7° 17.0010' E36°13.8647'	1697	Near Bonga
Ptychadena erlangeri	XF581_11	KF380564	KF380027	KF379780	KF380606	KF380203	N7° 17.0010' E36°13.8647'	1697	Near Bonga
Ptychadena erlangeri	XF582_11	KF380524	KF380028	KX225938	KF380607	KF380204	N7° 17.0010' E36°13.8647'	1697	Near Bonga
Ptychadena erlangeri	XF583_11	KF380725	KF380029	KF379781	KF380608	KF380205	N7° 17.0010' E36°13.8647'	1697	Near Bonga
Ptychadena erlangeri	XF584_11	KF380772	KF380030		KF380609	KF380206	N7° 17.0010' E36°13.8647'	1697	Near Bonga
Ptychadena erlangeri	XF585_11	KF380571	KF380031	KF379782	KF380610	KF380207	N7° 17.0010' E36°13.8647'	1697	Near Bonga
Ptychadena erlangeri	XF586_11	KF380565	KF380032		KF380611	KF380208	N7° 17.0010' E36°13.8647'	1697	Near Bonga
Ptychadena erlangeri	XF587_11	KF380566	KF380033	KX225939	KX226065	KF380209	N7° 24.5726' E36°20.4232'	1409	Near Shomba
Ptychadena erlangeri	XF493_11	KF380723	KF380015		KF380600	KF380192	N7° 32.3974' E36°34.3780'	1606	South of Seka, on road to Shebe
Ptychadena erlangeri	XF494_11	KF380771	KF380016	KF379776	KF380601	KF380193	N7° 32.3974' E36°34.3780'	1606	South of Seka, on road to Shebe
Ptychadena erlangeri	XF495_11	KF380735	KF380017	KF379777	KF380602	KF380194	N7° 32.3974' E36°34.3780'	1606	South of Seka, on road to Shebe
Ptychadena erlangeri	XF460_11		KF380006	KF379774	KF380598	KF380183	N7° 32.3979' E36°34.3775'	2107	South of Seka, on road to Shebe
Ptychadena erlangeri	XF461_11	KF380563	KF380007		KX226026	KX226132	N7° 32.3979' E36°34.3775'	2107	South of Seka, on road to Shebe
Ptychadena erlangeri	XF462_11	KF380492	KF380008	KF379775	KF380599	KF380184	N7° 32.3979' E36°34.3775'	2107	South of Seka, on road to Shebe
Ptychadena erlangeri	XF621_11	KF380503	KF380043	KF379786	KF380616	KF380223	N7° 32.6714' E36°34.6606'	2146	On road from Bonga to Jimma
Ptychadena erlangeri	XF478_11						N7° 35.0246' E36°42.3433'	1885	35 km from Seka
Ptychadena erlangeri	XF169_13		KX225861	KX225918	KX225987	KX226080	N7°28.2711' E37°50.7042'	2189	5 km from Hosana
Ptychadena erlangeri	XF356_13		KX225868	KX225933	KX226017	KX226102	N7°32.7021' E36°34.9011'		Near town of Shebe
Ptychadena erlangeri	XF290_13		KX225866		KX226009	KX226099	N8°11.5993 ' E36°26.6076'	1621	On road from Bedele to Jimma
Ptychadena erlangeri	XF293_13		KX225867		KX226053	KX226101	N8°33.0795' E36°21.8105'	1885	Near town of Bedele
Ptychadena erlangeri	XF283_13		KX225865	KX225927	KX226008	KX226098	N8°58.7922' E38°1.4480'	2370	On road to Nekemte
Ptychadena erlangeri	XF30_13		KX225846	KX225962			N9° 25.7964' E38°32.4826'	2364	Near town of Chancho

## Sheet: P neumanni 1
Ptychadena cf. neumanni 1 samples used in this study and their geographic location. The accession numbers in grey are from Freilich et al. (2014). The sample numbers start with the initials of the collector (Xenia Freilich) followed by the individual number and the year the sample was collected (11=2011; 13=2013).
Species	Sample number	COI	CXCR4	NCX1	RAG-1	Tyr	GPS coordinates	Elevation (m)	Localities
Ptychadena cf. neumanni 1	XF136_11	KF380526	KF379914	KF379840	KX225984	KF380108	N10° 1.3911' E38° 14.7402'	2469	On road to Debre Markos
Ptychadena cf. neumanni 1	XF137_11	KF380517	KF379915	KF379841	KX225985	KF380109	N10° 1.3911' E38° 14.7402'	2469	On road to Debre Markos
Ptychadena cf. neumanni 1	XF138_11	KF380529	KF379916	KF379842	KF380651		N10° 1.3911' E38° 14.7402'	2469	On road to Debre Markos
Ptychadena cf. neumanni 1	XF139_11	KF380530	KF379917	KF379843	KF380652	KF380110	N10° 1.3911' E38° 14.7402'	2469	On road to Debre Markos
Ptychadena cf. neumanni 1	XF622_11	KF380522	KF380044	KF379888	KF380683	KF380224	N7° 32.6714' E36°34.6606'	2146	On road from Bonga to Jimma
Ptychadena cf. neumanni 1	XF450_11		KF380004	KF379868	KF380667		N7° 33.9997' E36°39.4504'	1903	South of Jimma, near Sembo, on road to Bonga
Ptychadena cf. neumanni 1	XF451_11	KF380483	KF380005	KF379869	KF380668	KF380182	N7° 33.9997' E36°39.4504'	1903	South of Jimma, near Sembo, on road to Bonga
Ptychadena cf. neumanni 1	XF473_11	KF380493					N7° 35.0246' E36°42.3433'	1885	Town of Seka , on road from Jimma to Bonga
Ptychadena cf. neumanni 1	XF474_11	KF380509		KF379870	KF380669	KF380185	N7° 35.0246' E36°42.3433'	1885	Town of Seka , on road from Jimma to Bonga
Ptychadena cf. neumanni 1	XF475_11	KF380498	KF380009	KF379871	KF380670	KF380186	N7° 35.0246' E36°42.3433'	1885	Town of Seka , on road from Jimma to Bonga
Ptychadena cf. neumanni 1	XF476_11	KF380480	KF380010	KF379872	KF380671	KF380187	N7° 35.0246' E36°42.3433'	1885	Town of Seka , on road from Jimma to Bonga
Ptychadena cf. neumanni 1	XF489_11	KF380466	KF380011	KF379873	KX226027	KF380188	N7° 35.0246' E36°42.3433'	1885	Town of Seka , on road from Jimma to Bonga
Ptychadena cf. neumanni 1	XF490_11	KF380477	KF380012	KF379874	KF380672	KF380189	N7° 35.0246' E36°42.3433'	1885	Town of Seka , on road from Jimma to Bonga
Ptychadena cf. neumanni 1	XF491_11	KF380484	KF380013	KF379875	KF380673	KF380190	N7° 35.0246' E36°42.3433'	1885	Town of Seka , on road from Jimma to Bonga
Ptychadena cf. neumanni 1	XF492_11		KF380014	KF379876	KX226028	KF380191	N7° 35.0246' E36°42.3433'	1885	Town of Seka , on road from Jimma to Bonga
Ptychadena cf. neumanni 1	XF433_11	KF380547	KF379998	KF379861	KX226024	KF380174	N7° 38.9603' E36°50.6993'	1697	South of Jimma on road to Dedo
Ptychadena cf. neumanni 1	XF434_11	KF380557	KX225897	KF379862	KF380662	KF380175	N7° 38.9603' E36°50.6993'	1697	South of Jimma on road to Dedo
Ptychadena cf. neumanni 1	XF435_11	KF380487	KF379999	KF379863	KX226025	KF380176	N7° 38.9603' E36°50.6993'	1697	South of Jimma on road to Dedo
Ptychadena cf. neumanni 1	XF436_11	KF380473	KF380000	KF379864	KF380663	KF380177	N7° 38.9603' E36°50.6993'	1697	South of Jimma on road to Dedo
Ptychadena cf. neumanni 1	XF437_11	KF380511	KX225869	KF379865	KF380664	KF380178	N7° 38.9603' E36°50.6993'	1697	South of Jimma on road to Dedo
Ptychadena cf. neumanni 1	XF438_11	KF380476	KF380001	KF379866	KF380665	KF380179	N7° 38.9603' E36°50.6993'	1697	South of Jimma on road to Dedo
Ptychadena cf. neumanni 1	XF439_11		KF380002	KF379867	KF380666	KF380180	N7° 38.9603' E36°50.6993'	1697	South of Jimma on road to Dedo
Ptychadena cf. neumanni 1	XF589_11	KF380491	KF380034	KF379884	KX226033	KF380210	N7° 43.4493' E36°48.1724'	2012	15 km NorthEast of Jimma
Ptychadena cf. neumanni 1	XF590_11	KF380489	KF380035	KF379885	KX226034	KF380211	N7° 43.4493' E36°48.1724'	2012	15 km NorthEast of Jimma
Ptychadena cf. neumanni 1	XF591_11	KF380472	KF380036	KF379886		KF380212	N7° 43.4493' E36°48.1724'	2012	15 km NorthEast of Jimma
Ptychadena cf. neumanni 1	XF592_11	KF380486	KF380037	KF379887	KX226055	KF380213	N7° 43.4493' E36°48.1724'	2012	15 km NorthEast of Jimma
Ptychadena cf. neumanni 1	XF593_11	KF380500	KF380038		KF380682	KF380214	N7° 43.4493' E36°48.1724'	2012	15 km NorthEast of Jimma
Ptychadena cf. neumanni 1	XF401_11	KF380501	KF379987	KF379849	KF380654	KF380165	N7° 50.1874' E37°21.3103'	1696	On road to Jima
Ptychadena cf. neumanni 1	XF423_11	KF380528	KF379996	KF379859	KF380660	KF380172	N7° 51.8722' E37°22.3472'	1704	Near town of Gangeletta, on road to Jimma
Ptychadena cf. neumanni 1	XF424_11	KF380536	KF379997	KF379860	KF380661	KF380173	N7° 51.8722' E37°22.3472'	1704	Near town of Gangeletta, on road to Jimma
Ptychadena cf. neumanni 1	XF183_13		KX225881		KX226051		N7°28.2711' E37°50.7042'	2189	5 km from Hosana
Ptychadena cf. neumanni 1	XF184_13		KX225882	KX225965		KX226081	N7°28.2711' E37°50.7042'	2189	5 km from Hosana
Ptychadena cf. neumanni 1	XF185_13		KX225862		KX225988		N7°28.2711' E37°50.7042'	2189	5 km from Hosana
Ptychadena cf. neumanni 1	XF410_11	KF380479	KF379988	KF379850	KX226021	KX226103	N8° 23.3087' E37°51.8200'	1839	Near town of Waliso, on road to Jimma
Ptychadena cf. neumanni 1	XF411_11	KF380550	KX225896	KF379851	KF380655	KX226104	N8° 23.3087' E37°51.8200'	1839	Near town of Waliso, on road to Jimma
Ptychadena cf. neumanni 1	XF412_11	KF380502	KF379989	KF379852	KF380656	KF380166	N8° 23.3087' E37°51.8200'	1839	Near town of Waliso, on road to Jimma
Ptychadena cf. neumanni 1	XF413_11	KF380551	KF379990	KF379853	KX226022	KF380167	N8° 23.3087' E37°51.8200'	1839	Near town of Waliso, on road to Jimma
Ptychadena cf. neumanni 1	XF415_11	KF380559	KF379991	KF379854		KX226131	N8° 23.3087' E37°51.8200'	1839	Near town of Waliso, on road to Jimma
Ptychadena cf. neumanni 1	XF416_11	KF380555	KF379992	KF379855	KF380657	KF380168	N8° 23.3087' E37°51.8200'	1839	Near town of Waliso, on road to Jimma
Ptychadena cf. neumanni 1	XF417_11	KF380560	KF379993	KF379856	KF380658	KF380169	N8° 23.3087' E37°51.8200'	1839	Near town of Waliso, on road to Jimma
Ptychadena cf. neumanni 1	XF418_11	KF380556	KF379994	KF379857	KX226023	KF380170	N8° 50.8732' E38°24.4037'	2103	51 km from Addis Ababa, on road to Jimma
Ptychadena cf. neumanni 1	XF419_11	KF380552	KF379995	KF379858	KF380659	KF380171	N8° 50.8732' E38°24.4037'	2103	51 km from Addis Ababa, on road to Jimma
Ptychadena cf. neumanni 1	XF213_11		KF379936	KF379846	KX225997	KF380126	N8° 51.3351' E38° 48.1215'	2058	Akaki
Ptychadena cf. neumanni 1	XF214_11	KF380497	KF379937	KF379847	KX225998	KF380127	N8° 51.3351' E38° 48.1215'	2058	Akaki
Ptychadena cf. neumanni 1	XF215_11	KF380513	KF379938	KF379848	KF380653	KF380128	N8° 51.3351' E38° 48.1215'	2058	Akaki
Ptychadena cf. neumanni 1	XF216_11	KF380485	KF379939		KX225999	KF380129	N8° 51.3351' E38° 48.1215'	2058	Akaki
Ptychadena cf. neumanni 1	XF196_11	KF380742	KF379935	KF379844	KX225992	KF380124	N8° 52.6927' E38° 47.1347'	2058	Akaki
Ptychadena cf. neumanni 1	XF562_11	KF380474	KF380018	KF379877	KF380674	KF380195	N8° 56.2327' E38°44.1855'	2202	Addis Ababa
Ptychadena cf. neumanni 1	XF563_11	KF380481	KF380019	KF379878	KF380675	KF380196	N8° 56.2327' E38°44.1855'	2202	Addis Ababa
Ptychadena cf. neumanni 1	XF565_11		KF380020	KF379879	KF380676	KF380197	N8° 56.2327' E38°44.1855'	2202	Addis Ababa
Ptychadena cf. neumanni 1	XF569_11	KF380478	KF380021	KF379880	KF380677	KF380198	N8° 56.2327' E38°44.1855'	2202	Addis Ababa
Ptychadena cf. neumanni 1	XF570_11	KF380548	KF380022		KF380678		N8° 56.2327' E38°44.1855'	2202	Addis Ababa
Ptychadena cf. neumanni 1	XF571_11	KF380558	KF380023	KF379881	KF380679	KF380199	N8° 56.2327' E38°44.1855'	2202	Addis Ababa
Ptychadena cf. neumanni 1	XF573_11	KF380553	KF380024	KF379882	KF380680	KF380200	N8° 56.2327' E38°44.1855'	2202	Addis Ababa
Ptychadena cf. neumanni 1	XF574_11		KF380025	KF379883	KF380681	KF380201	N8° 56.2327' E38°44.1855'	2202	Addis Ababa
Ptychadena cf. neumanni 1	XF200_11	KF380525	KX225863	KF379845	KX225996	KF380125	N8° 51.9585' E38° 47.4199'	2058	Akaki Town
Ptychadena cf. neumanni 1	XF202_11	KF380467					N8° 51.9585' E38° 47.4199'	2058	Akaki Town
Ptychadena cf. neumanni 1	XF230_13		KX225890			KX226090	N8°58.0605' E37°34.7141'	2362	On road from Guder to Gedo
Ptychadena cf. neumanni 1	XF291_13					KX226100	N8°58.0605' E37°34.7141'	2362	On road from Guder to Gedo
Ptychadena cf. neumanni 1	XF222_13		KX225889		KX226063	KX226089	N9°1.0074' E38°12.8489'	2164	On road from Addis Ababa to Ambo, near Ginchi
Ptychadena cf. neumanni 1	XF231_13		KX225891			KX226091	N9°1.0074' E38°12.8489'	2164	On road from Addis Ababa to Ambo, near Ginchi
Ptychadena cf. neumanni 1	XF234_13		KX225892		KX226064	KX226092	N9°2.1009' E38°41.0844'	1834	In the outskirts West of Addis Ababa
Ptychadena cf. neumanni 1	XF238_13		KX225893			KX226093	N9°2.1009' E38°41.0844'	1834	In the outskirts West of Addis Ababa
Ptychadena cf. neumanni 1	XF193_13	KX225822	KX225884	KX225967	KX225990	KX226083	N9°4.3727' E38°30.7210'	2388	On road from Addis Ababa to Ambo
Ptychadena cf. neumanni 1	XF195_13		KX225885	KX225963	KX225991	KX226084	N9°4.3727' E38°30.7210'	2388	On road from Addis Ababa to Ambo
Ptychadena cf. neumanni 1	XF197_13		KX225887		KX225994	KX226086	N9°4.3727' E38°30.7210'	2388	On road from Addis Ababa to Ambo
Ptychadena cf. neumanni 1	XF200_13		KX225864	KX225964	KX225995	KX226088	N9°4.6353' E38°55.2041'	1726	23 km NorthEast of Addis Ababa

## Sheet: P neumanni 2
Ptychadena cf. neumanni 2 samples used in this study and their geographic location. The accession numbers in grey are from Freilich et al. (2014). The sample numbers start with the initials of the collector (Xenia Freilich) followed by the individual number and the year the sample was collected (11=2011; 13=2013).
Species	Sample number	COI	CXCR4	NCX1	RAG-1	Tyr	GPS coordinates	Elevation (m)	Localities
Ptychadena cf. neumanni 2	XF368_11	KF380490	KF379974	KF379807		KF380152	N10°24.0263' E39°39.1107'	3087	North of Debre Sina
Ptychadena cf. neumanni 2	XF369_11	KF380769	KF379975	KF379808	KX226018	KF380153	N10°24.0263' E39°39.1107'	3087	North of Debre Sina
Ptychadena cf. neumanni 2	XF370_11	KF380717	KF379976	KF379809	KF380629	KF380154	N10°24.0263' E39°39.1107'	3087	North of Debre Sina
Ptychadena cf. neumanni 2	XF371_11	KF380718	KF379977	KF379810	KX226019	KF380155	N10°24.0263' E39°39.1107'	3087	North of Debre Sina
Ptychadena cf. neumanni 2	XF372_11	KF380719	KF379978	KF379811	KX226054	KF380156	N10°24.0263' E39°39.1107'	3087	North of Debre Sina
Ptychadena cf. neumanni 2	XF373_11	KF380770	KF379979	KF379812	KF380630	KF380157	N10°24.0263' E39°39.1107'	3087	North of Debre Sina
Ptychadena cf. neumanni 2	XF374_11	KF380745	KF379980	KF379813	KF380631	KF380158	N10°24.0263' E39°39.1107'	3087	North of Debre Sina
Ptychadena cf. neumanni 2	XF375_11	KF380713	KF379981	KF379814	KX226020	KF380159	N10°24.0263' E39°39.1107'	3087	North of Debre Sina
Ptychadena cf. neumanni 2	XF377_11	KF380720	KF379982	KF379815		KF380160	N10°24.0263' E39°39.1107'	3087	North of Debre Sina
Ptychadena cf. neumanni 2	XF378_11	KF380721	KF379983	KF379816	KF380632	KF380161	N10°24.0263' E39°39.1107'	3087	North of Debre Sina
Ptychadena cf. neumanni 2	XF379_11	KF380746	KF379984	KF379817		KF380162	N10°24.0263' E39°39.1107'	3087	North of Debre Sina
Ptychadena cf. neumanni 2	XF380_11	KF380722	KF379985	KF379818	KF380633	KF380163	N10°24.0263' E39°39.1107'	3087	North of Debre Sina
Ptychadena cf. neumanni 2	XF546_13			KX225935	KX226029	KX226105	N6°14.0161' E38°42.5032'	2550	On road from Sheshemene to Kibre Mengist
Ptychadena cf. neumanni 2	XF548_13	KX225829	KX225898	KX225970	KX226030	KX226106	N6°14.0161' E38°42.5032'	2550	On road from Sheshemene to Kibre Mengist
Ptychadena cf. neumanni 2	XF549_13	KX225830	KX225899	KX225971	KX226031	KX226135	N6°14.0161' E38°42.5032'	2550	On road from Sheshemene to Kibre Mengist
Ptychadena cf. neumanni 2	XF550_13	KX225831	KX225900	KX225972	KX226032	KX226136	N6°14.0161' E38°42.5032'	2550	On road from Sheshemene to Kibre Mengist
Ptychadena cf. neumanni 2	XF821_11	KF380711	KF380051	KF379819		KF380234	N7°3.0150' E38°49.0367'	2642	30 km West of Dodola, on road to Sheshemene
Ptychadena cf. neumanni 2	XF822_11		KF380052				N7°3.0150' E38°49.0367'	2642	30 km West of Dodola, on road to Sheshemene
Ptychadena cf. neumanni 2	XF823_11	KF380726	KF380053	KF379820	KF380634	KF380235	N7°3.0150' E38°49.0367'	2642	30 km West of Dodola, on road to Sheshemene
Ptychadena cf. neumanni 2	XF824_11						N7°3.0150' E38°49.0367'	2642	30 km West of Dodola, on road to Sheshemene
Ptychadena cf. neumanni 2	XF825_11		KF380054	KX225958	KX226040	KF380236	N7°3.0150' E38°49.0367'	2642	30 km West of Dodola, on road to Sheshemene
Ptychadena cf. neumanni 2	XF826_11		KF380055		KX226041		N7°3.0150' E38°49.0367'	2642	30 km West of Dodola, on road to Sheshemene
Ptychadena cf. neumanni 2	XF827_11	KF380727	KF380056		KX226042	KF380237	N7°3.0150' E38°49.0367'	2642	30 km West of Dodola, on road to Sheshemene
Ptychadena cf. neumanni 2	XF832_11		KF380057		KF380635	KF380238	N7°3.0150' E38°49.0367'	2642	30 km West of Dodola, on road to Sheshemene
Ptychadena cf. neumanni 2	XF839_11		KF380058		KF380636	KF380239	N7°3.0150' E38°49.0367'	2642	30 km West of Dodola, on road to Sheshemene
Ptychadena cf. neumanni 2	XF840_11	KF380542	KF380059	KF379822	KF380638	KF380241	N7°3.0150' E38°49.0367'	2642	30 km West of Dodola, on road to Sheshemene
Ptychadena cf. neumanni 2	XF841_11		KF380060	KF379823	KF380639	KF380242	N7°3.0150' E38°49.0367'	2642	30 km West of Dodola, on road to Sheshemene
Ptychadena cf. neumanni 2	XF845_11		KF380061	KX225973	KF380640	KF380243	N7°3.0150' E38°49.0367'	2642	30 km West of Dodola, on road to Sheshemene
Ptychadena cf. neumanni 2	XF949_11	KF380545	KF380099	KF379837	KF380649	KF380281	N7°51.0249' E39°8.1737'	2635	Near Asela
Ptychadena cf. neumanni 2	XF950_11	KF380508	KF380100	KF379838	KX226048	KF380282	N7°51.0249' E39°8.1737'	2635	Near Asela
Ptychadena cf. neumanni 2	XF951_11	KF380510	KF380101		KX226049	KF380283	N7°51.0249' E39°8.1737'	2635	Near Asela
Ptychadena cf. neumanni 2	XF952_11	KF380546	KX225847	KX225952	KX226058	KF380284	N7°51.0249' E39°8.1737'	2635	Near Asela
Ptychadena cf. neumanni 2	XF953_11	KF380782	KF380102	KF379839	KF380650	KF380285	N7°51.0249' E39°8.1737'	2635	Near Asela
Ptychadena cf. neumanni 2	XF954_11	KF380712	KF380103		KX226050	KF380286	N7°51.0249' E39°8.1737'	2635	Near Asela
Ptychadena cf. neumanni 2	XF863_11	KF380736	KX225848	KF379826	KF380641	KF380246	N7°5.4045' E38°53.3662'	2573	West of Dodola, on road to Sheshemene
Ptychadena cf. neumanni 2	XF864_11	KF380728	KF380064	KF379827	KF380642	KF380247	N7°5.4045' E38°53.3662'	2573	West of Dodola, on road to Sheshemene
Ptychadena cf. neumanni 2	XF865_11		KF380065	KF379828	KF380643	KF380248	N7°5.4045' E38°53.3662'	2573	West of Dodola, on road to Sheshemene
Ptychadena cf. neumanni 2	XF866_11	KF380737	KF380066	KX225946	KF380644	KF380249	N7°5.4045' E38°53.3662'	2573	West of Dodola, on road to Sheshemene
Ptychadena cf. neumanni 2	XF867_11	KF380779	KF380067	KF379829	KF380645	KF380250	N7°5.4045' E38°53.3662'	2573	West of Dodola, on road to Sheshemene
Ptychadena cf. neumanni 2	XF877_11	KF380780	KF380070	KF379831	KX226044	KF380252	N7°5.7521' E38°57.0436'	2563	West of Dodola, on road to Sheshemene
Ptychadena cf. neumanni 2	XF878_11	KF380709	KF380071	KF379832	KX226045	KF380253	N7°5.7521' E38°57.0436'	2563	West of Dodola, on road to Sheshemene
Ptychadena cf. neumanni 2	XF879_11	KF380519	KF380072	KF379833	KF380646	KF380254	N7°5.7521' E38°57.0436'	2563	West of Dodola, on road to Sheshemene
Ptychadena cf. neumanni 2	XF880_11	KF380729	KF380074	KF379834	KF380647	KF380255	N7°5.7521' E38°57.0436'	2563	West of Dodola, on road to Sheshemene
Ptychadena cf. neumanni 2	XF881_11	KF380730	KF380075	KX225974	KX226057	KF380256	N7°5.7521' E38°57.0436'	2563	West of Dodola, on road to Sheshemene
Ptychadena cf. neumanni 2	XF882_11	KF380731	KF380076	KF379835	KF380648	KF380257	N7°5.7521' E38°57.0436'	2563	West of Dodola, on road to Sheshemene
Ptychadena cf. neumanni 2	XF948_11	KF380504	KF380098	KF379836		KF380280	N7°55.0820' E39°7.4528'	2541	Near Asela
Ptychadena cf. neumanni 2	XF127_11	KF380714	KF379913	KF379788	KF380618	KF380107	N9° 14.9732' E38° 45.6741	2575	Chancho, 20km from Addis Ababa
Ptychadena cf. neumanni 2	XF261_11	KF380715	KF379955	KF379796	KF380622	KF380137	N9° 35.0046' E39° 44.3387'	2697	Near Ankober Lodge
Ptychadena cf. neumanni 2	XF262_11	KF380540	KX225895	KX225969	KX226007	KX226096	N9° 35.0046' E39° 44.3387'	2697	Near Ankober Lodge
Ptychadena cf. neumanni 2	XF263_11	KF380733	KF379956	KF379797	KF380623	KF380138	N9° 35.0046' E39° 44.3387'	2697	Near Ankober Lodge
Ptychadena cf. neumanni 2	XF264_11	KF380739	KF379957	KF379798	KF380624	KF380139	N9° 35.0046' E39° 44.3387'	2697	Near Ankober Lodge
Ptychadena cf. neumanni 2	XF265_11	KX225824	KX225849	KF379799	KF380625	KX226097	N9° 35.0046' E39° 44.3387'	2697	Near Ankober Lodge
Ptychadena cf. neumanni 2	XF266_11	KF380710	KF379958	KF379800	KF380626	KF380140	N9° 35.0046' E39° 44.3387'	2697	Near Ankober Lodge
Ptychadena cf. neumanni 2	XF293_11	KF380783	KF379960	KF379801		KF380142	N9° 35.0046' E39° 44.3387'	2697	Near Ankober Lodge
Ptychadena cf. neumanni 2	XF294_11	KF380506	KF379961	KF379802		KF380143	N9° 35.0046' E39° 44.3387'	2697	Near Ankober Lodge
Ptychadena cf. neumanni 2	XF295_11	KF380541	KF379962	KF379803	KF380627	KF380144	N9° 35.0046' E39° 44.3387'	2697	Near Ankober Lodge
Ptychadena cf. neumanni 2	XF296_11	KF380734	KF379963	KF379804	KX226010	KF380145	N9° 35.0046' E39° 44.3387'	2697	Near Ankober Lodge
Ptychadena cf. neumanni 2	XF297_11	KF380743	KF379964	KF379805	KX226011	KF380146	N9° 35.0046' E39° 44.3387'	2697	Near Ankober Lodge
Ptychadena cf. neumanni 2	XF240_11					KF380131	N9° 38.2313' E39° 30.2933'	2826	Near Debre Birhan
Ptychadena cf. neumanni 2	XF241_11		KF379948	KF379789		KF380132	N9° 38.2313' E39° 30.2933'	2826	Near Debre Birhan
Ptychadena cf. neumanni 2	XF242_11	KF380768	KF379949		KX226004	KX226094	N9° 38.2313' E39° 30.2933'	2826	Near Debre Birhan
Ptychadena cf. neumanni 2	XF243_11	KF380538	KF379950	KF379790	KF380619	KX226095	N9° 38.2313' E39° 30.2933'	2826	Near Debre Birhan
Ptychadena cf. neumanni 2	XF244_11	KF380738	KF379951	KF379791	KF380620	KF380133	N9° 38.2313' E39° 30.2933'	2826	Near Debre Birhan
Ptychadena cf. neumanni 2	XF245_11	KF380741	KF379952	KF379792	KX226005	KF380134	N9° 38.2313' E39° 30.2933'	2826	Near Debre Birhan
Ptychadena cf. neumanni 2	XF246_11	KF380539	KX225894	KF379793	KF380621		N9° 38.2313' E39° 30.2933'	2826	Near Debre Birhan
Ptychadena cf. neumanni 2	XF247_11	KF380707	KF379953	KF379794	KX226006	KF380135	N9° 38.2313' E39° 30.2933'	2826	Near Debre Birhan
Ptychadena cf. neumanni 2	XF248_11	KF380708	KF379954	KF379795		KF380136	N9° 38.2313' E39° 30.2933'	2826	Near Debre Birhan
Ptychadena cf. neumanni 2	XF327_11	KF380716	KF379973	KF379806	KF380628	KF380151	N9° 50.9398' E39°45.4200'	2767	Near Debre Sina
Ptychadena cf. neumanni 2	XF84_11	KF380740	KF380062	KF379821	KF380637	KF380240	N9°1.9635' E38°39.9889'	2621	17 km West of Addis Ababa, on road to Ambo
Ptychadena cf. neumanni 2	XF85_11	KF380543	KF380063	KF379824	KX225979	KF380244	N9°1.9635' E38°39.9889'	2621	17 km West of Addis Ababa, on road to Ambo
Ptychadena cf. neumanni 2	XF86_11	KF380544	KF380068	KF379825	KX225980	KF380245	N9°1.9635' E38°39.9889'	2621	17 km West of Addis Ababa, on road to Ambo
Ptychadena cf. neumanni 2	XF87_11	KF380732	KF380073	KF379830	KX225981	KF380251	N9°1.9635' E38°39.9889'	2621	17 km West of Addis Ababa, on road to Ambo
Ptychadena cf. neumanni 2	XF198_13		KX225888	KX225968		KX226087	N9°3.4991' E38°36.5490'	2618	On road from Addis Ababa to Ambo
Ptychadena cf. neumanni 2	XF191_13		KX225883	KX225966	KX225989	KX226082	N9°4.3727' E38°30.7210'	2388	On road from Addis Ababa to Ambo
Ptychadena cf. neumanni 2	XF196_13	KX225823	KX225886	KX225953	KX225993	KX226085	N9°4.3727' E38°30.7210'	2388	On road from Addis Ababa to Ambo
