# Supplementary material for: Comparative Phylogeography of Ethiopian anurans: impact of the Great Rift Valley and Pleistocene climate change
Source: BMC Evol Biol. 2016 Oct 10;16:206. doi: 10.1186/s12862-016-0774-1 (PMC5057412; doi:10.1186/s12862-016-0774-1)
Supplement: Additional file 2: Table S2. — Primers used in this study. (XLSX 11 kb) [file 12862_2016_774_MOESM2_ESM.xlsx]

## Sheet: Sheet1
Supplementary material - Table 2 - Primers used in this study.
	Primer	Sequence (5'-3')	Locus	Annealing temperature (°C)	Source
Amietia sp.	A-Rag1-F1	GGCCTTTCGGGACTGAATA	Rag 1	57	This study
	A-Rag1-R1	TCGCACACTGCATCTACTGTC	Rag 1	57	This study
	A-BDNF1-F1	CCCATGAAAGAAGCCAGTGT	BDNF	58	This study
	A-BDNF1-R1	TGGTCAGTGTACATACACAAGAAGTG	BDNF	58	This study
	TyrC-F	GGCAGAGGAWCRTGCCAAGATGT	Tyr	60	Bossuyt and Milinkovitch 2000
	TyrG-R	TGCTGGCRTCTCTCCARTCCCA	Tyr	60	Bossuyt and Milinkovitch 2000
	Vmet-F2	GCTAAACAAGCTTTCGGGCCCATACC	ND2	60	This study
	Vtrp-R	CTCCTGCTTAGGGCTTTGAAGGC	ND2	60	This study
Tomopterna kachowskii	COIGen-F	TCTCTACTAACCATAAAGATATCGG	COI	56	Freilich et. al 2014
	COIGen-R	TAGACTTCAGGATGGCCAAAGAATCA	COI	56	Freilich et. al 2014
	T-BDNF1-F	CCCATGAAAGAAGCCAGTGT	BDNF	58	This study
	T-BDNF1-R	GTAGTTCGGCATTGCGAGTT	BDNF	58	This study
	NCX1-PtyF	CCAAATGGTGAAACCACAAA	NCX1	55	Freilich et. al 2014
	NCX1-PtyR 2	ACCTCCTCGACGTACAATGG	NCX1	55	Freilich et. al 2014
	T-Rag1-F2	GGATCTTTGAAGAGGCCAAA	Rag 1	58	This study
	T-Rag1-R1	ATGAGTTTCCGGGCAAAGTT	Rag 1	58	This study
	T-SLC8A3-F1	TCATGGCACTTGGTTCTTCA	SLC8A3	58	This study
	T-SLC8A3-R1	GCACAGCACCACAGTTTTCA	SLC8A3	58	This study
Leptopelis gramineus	COIGen-F	TCTCTACTAACCATAAAGATATCGG	COI	56	Freilich et. al 2014
	COIGen-R	TAGACTTCAGGATGGCCAAAGAATCA	COI	56	Freilich et. al 2014
	COILEP-F1	GCATAGTCGGAACCGCTTTA	COI	58	This study
	COILEP-F2	GCATAGTTGGAACTGCTTTA	COI	54	This study
	COILEP-R1	GGGTCGAAGAATGTGGTGTT	COI	58	This study
	L-BDNF1-F	CCCAATGAAAGAAGCCAGTG	BDNF	58	This study
	L-BDNF1-R	CACGCACGTAAGACTGGGTA	BDNF	58	This study
	NCX1-PtyF	CCAAATGGTGAAACCACAAA	NCX1	55	Freilich et. al 2014
	NCX1-PtyR 2	ACCTCCTCGACGTACAATGG	NCX1	55	Freilich et. al 2014
	L-RAG1-F1	TGGTCTTTCAGGACTCAATCG	Rag1	57	This study
	L-RAG1-R1	GGTTTCTGTAGACTTCCCCAATC	Rag1	57	This study
	L-RAG2-F	AACTTCGTCCAACCACGTTC	Rag2	58	This study
	L-RAG2-R	CTGGCTCTCGGACTCGTATC	Rag2	58	This study
	TyrC-F	GGCAGAGGAWCRTGCCAAGATGT	Tyr	60	Bossuyt and Milinkovitch 2000
	TyrG-R	TGCTGGCRTCTCTCCARTCCCA	Tyr	60	Bossuyt and Milinkovitch 2000
Ptychadena sp.	COIGen-F	TCTCTACTAACCATAAAGATATCGG	COI	56	Freilich et. al 2014
	COIGen-R	TAGACTTCAGGATGGCCAAAGAATCA	COI	56	Freilich et. al 2014
	COILarg-F	CTGGCACCCTTTTAGGAGA	COI	56	Freilich et. al 2014
	COILarg-R	AGCAAGTACAGGGAGGGACA	COI	56	Freilich et. al 2014
	COIPty-F	TGGGACTGCCCTTAGCCTCC	COI	56	Freilich et. al 2014
	COIPty-R	ATACCGGCAGCGAGTACAGG	COI	56	Freilich et. al 2014
	CXCR4-Pty-F	ATCCAAGCAAACCAAAGGTG	CXCR4	58	Freilich et. al 2014
	CXCR4-Pty-R	CCGTCCATGTCATCTATACGG	CXCR4	58	Freilich et. al 2014
	NCX1-PtyF	CCAAATGGTGAAACCACAAA	NCX1	55	Freilich et. al 2014
	NCX1-PtyR 2	ACCTCCTCGACGTACAATGG	NCX1	55	Freilich et. al 2014
	Rag1-PtyF	CCGTTCTGTTGATGAATACCC	Rag1	57	Freilich et. al 2014
	Rag1-PtyR	TAAGGGTTGGCTCTCCATGT	Rag1	57	Freilich et. al 2014
	TyrC-F	GGCAGAGGAWCRTGCCAAGATGT	Tyr	60	Bossuyt and Milinkovitch 2000
	TyrG-R	TGCTGGCRTCTCTCCARTCCCA	Tyr	60	Bossuyt and Milinkovitch 2000
